# Supplementary material for: Anti-Inflammatory Effects of Chamaecyparis obtusa (Siebold & Zucc.) Endl. Leaf Extract Fermented by Ganoderma applanatum Mycelia
Source: Pharmaceutics. 2024 Mar 5;16(3):365. doi: 10.3390/pharmaceutics16030365 (PMC10974965; doi:10.3390/pharmaceutics16030365)
Supplement: Supplementary file 1 [file pharmaceutics-16-00365-s001.zip]

Archive with 1 entries (1 files):
- pharmaceutics-2865757-supplementary.pdf
